# Supplementary material for: Data on arsenic contamination in groundwater of Rafsanjan plain, Iran
Source: Data Brief. 2020 May 28;31:105772. doi: 10.1016/j.dib.2020.105772 (PMC7286980; doi:10.1016/j.dib.2020.105772)
Supplement: Supplementary file 1 [file mmc1.xml]

<?xml version="1.0" encoding="utf-8" standalone="no"?>
<data>
  <datasets>
    <author>r.derakhshani@uu.nl;rezaderakhshani@yahoo.com</author>
    <type>0</type>
    <dataset>
      <value>6</value>
      <reason>Other (please explain)</reason>
      <comments>The Data is presented in the article.</comments>
    </dataset>
  </datasets>
</data>
